# Supplementary material for: Application of Accelerated Predictive Stability Studies in Extemporaneously Compounded Formulations of Chlorhexidine to Assess the Shelf Life
Source: Molecules. 2023 Dec 4;28(23):7925. doi: 10.3390/molecules28237925 (PMC10708018; doi:10.3390/molecules28237925)
Supplement: Supplementary file 1 [file molecules-28-07925-s001.zip]

Archive with 1 entries (1 files):
- molecules-2714100-supplementary.pdf
